# Supplementary material for: Impact of Graphene Layers on Genetic Expression and Regulation within Sulfate-Reducing Biofilms
Source: Microorganisms. 2024 Aug 24;12(9):1759. doi: 10.3390/microorganisms12091759 (PMC11433944; doi:10.3390/microorganisms12091759)
Supplement: Supplementary file 1 [file microorganisms-12-01759-s001.zip]

Archive with 1 entries (1 files):
- microorganisms-3131378-supplementary material.pdf
